# Supplementary material for: Divergent SARS CoV-2 Omicron-reactive T- and B cell responses in COVID-19 vaccine recipients
Source: Sci Immunol. 2022 Feb 3:eabo2202. doi: 10.1126/sciimmunol.abo2202 (PMC8939771; doi:10.1126/sciimmunol.abo2202)
Supplement: Supplementary file 3 — Data file S1 [file sciimmunol.abo2202_data_file_s1.xlsx]

## Sheet: binding abs
						S-specific IgG
						28 days vax2	6M
study-code	Study	Gender	age	Vaccine	interval to shots	Liaison IgG (BAU/ml)	Liaison IgG (BAU/ml)
CON001	CONCOVID	M	45.8603	Convalescent	-	30
CON002	CONCOVID	F	32.0712	Convalescent	-	30.5
CON003	CONCOVID	M	58.274	Convalescent	-	55.5
CON004	CONCOVID	M	36.0356	Convalescent	-	119
CON005	CONCOVID	M	33.1589	Convalescent	-	88.8
CON006	CONCOVID	M	62.5041	Convalescent	-	361
CON007	CONCOVID	M	54.463	Convalescent	-	115
CON008	CONCOVID	M	55.2603	Convalescent	-	167
CON009	CONCOVID	M	46.3534	Convalescent	-	185
CON010	CONCOVID	M	63.5507	Convalescent	-	370
CON011	CONCOVID	M	77.9945	Convalescent	-	372
CON012	CONCOVID	M	42.137	Convalescent	-	438
CON013	CONCOVID	M	53.2767	Convalescent	-	786
CON014	CONCOVID	M	50.6438	Convalescent	-	1280
CON015	CONCOVID	M	85.5945	Convalescent	-	1680
AZ001	HCW	M	64.6164	ChAdOx-1 S	70	250	81.2
AZ002	HCW	F	63.6301	ChAdOx-1 S	56	374	72.4
AZ003	HCW	M	61.8466	ChAdOx-1 S	56	150	49.7
AZ004	HCW	F	61.6603	ChAdOx-1 S	56	446	112
AZ005	HCW	M	63.2384	ChAdOx-1 S	70	855	369
AZ006	HCW	F	61.4411	ChAdOx-1 S	70	267	59.8
AZ007	HCW	F	63.9123	ChAdOx-1 S	56	366	138
AZ008	HCW	M	62.3315	ChAdOx-1 S	56	916	122
AZ009	HCW	F	63.9452	ChAdOx-1 S	56	281	35.6
AZ010	HCW	F	61.0849	ChAdOx-1 S	80	1380	481
AZ011	HCW	F	62.7096	ChAdOx-1 S	56	442	89.1
AZ012	HCW	F	63.6082	ChAdOx-1 S	56	557	205
AZ013	HCW	M	65.3726	ChAdOx-1 S	70	473
AZ014	HCW	M	63.7562	ChAdOx-1 S	56	2400	1140
AZ015	HCW	F	62.7918	ChAdOx-1 S	70	2050	483
J001	HCW	F	38.6329	Ad26.COV2.S	N/A	80.6	250
J002	HCW	M	23.811	Ad26.COV2.S	N/A	111	40.4
J003	HCW	M	32.5671	Ad26.COV2.S	N/A	45.8	100
J004	HCW	F	24.2055	Ad26.COV2.S	N/A		623
J005	HCW	F	20.2493	Ad26.COV2.S	N/A	160	716
J006	HCW	F	50.0658	Ad26.COV2.S	N/A	52.2	71.5
J007	HCW	F	44.6603	Ad26.COV2.S	N/A	87.5	45.1
J008	HCW	F	47.874	Ad26.COV2.S	N/A	39.2	146
J009	HCW	F	57.7315	Ad26.COV2.S	N/A	23	264
J010	HCW	F	32.5616	Ad26.COV2.S	N/A	127	258
J011	HCW	F	54.6027	Ad26.COV2.S	N/A	16.8	252
J012	HCW	F	38.0164	Ad26.COV2.S	N/A	24.5	225
J013	HCW	F	31.9205	Ad26.COV2.S	N/A	59.5	53.7
J014	HCW	F	37.9151	Ad26.COV2.S	N/A	25	63.3
J015	HCW	F	57.9233	Ad26.COV2.S	N/A	110	61.2
M001	HCW	F	26.8274	mRNA-1273	32	10200	1200
M002	HCW	F	27.3973	mRNA-1273	25	3160	873
M003	HCW	F	26.4795	mRNA-1273	25	4350	819
M004	HCW	F	34.1041	mRNA-1273	25	4440	449
M005	HCW	F	37.6959	mRNA-1273	25	3440	524
M006	HCW	F	27.5945	mRNA-1273	28	5520	1930
M007	HCW	F	33.8493	mRNA-1273	28	1100	433
M008	HCW	F	52.2548	mRNA-1273	25	5230	1770
M009	HCW	M	29.3836	mRNA-1273	25	4650	1370
M010	HCW	F	57.3041	mRNA-1273	28	24700	1360
M011	HCW	F	36.7068	mRNA-1273	36	5140	978
M012	HCW	F	40.5808	mRNA-1273	25	1410	345
M013	HCW	M	56.0603	mRNA-1273	25	1910	215
M014	HCW	M	40.0137	mRNA-1273	25	5990	1170
M015	HCW	F	27.9945	mRNA-1273	25	3580	837
P001	HCW	F	56.5863	BNT162b2	21	392.6	58.8
P002	HCW	M	48.7452	BNT162b2	21	2069.99	286
P003	HCW	F	63.3123	BNT162b2	25	4770.01
P004	HCW	M	45.9425	BNT162b2	35	3030	495
P005	HCW	M	33.337	BNT162b2	21	1138.8	148
P006	HCW	F	31.0301	BNT162b2	21	10900	1670
P007	HCW	F	56.4438	BNT162b2	21	2950.01	175
P008	HCW	F	53.4877	BNT162b2	21	1125.8	235
P009	HCW	F	30.2959	BNT162b2	23	4900.01	745
P010	HCW	F	52.3178	BNT162b2	35	4580	432
P011	HCW	M	39.7233	BNT162b2	22	457.6	81.3
P012	HCW	F	38.2849	BNT162b2	21	2769.99	306
P013	HCW	F	35.6548	BNT162b2	24	3210.01	347
P014	HCW	F	44.5233	BNT162b2	35	11600
P015	HCW	F	45.8685	BNT162b2	23	3170	283
MMP001	HCWboost	F	26.4795	mRNA1273 / BNT162b2 boost	214	15800
MMP002	HCWboost	F	40.5808	mRNA1273 / BNT162b2 boost	215	6030
MMP003	HCWboost	F	37.6959	mRNA1273 / BNT162b2 boost	214	5360
MMP004	HCWboost	M	29.3836	mRNA1273 / BNT162b2 boost	214	9010
MMP005	HCWboost	M	40.0137	mRNA1273 / BNT162b2 boost	219	7010
MMP006	HCWboost	F	27.5945	mRNA1273 / BNT162b2 boost	210	4010
MMP007	HCWboost	F	27.9945	mRNA1273 / BNT162b2 boost	215	10600
MMP008	HCWboost	F	26.8274	mRNA1273 / BNT162b2 boost	219	24000
MMP009	HCWboost	F	52.2548	mRNA1273 / BNT162b2 boost	214	16300
JP001	SWITCH	M	57.1178	Ad26.COV2.S / BNT162b2boost	88	2070
JP002	SWITCH	F	27.0986	Ad26.COV2.S / BNT162b2boost	94	3610
JP003	SWITCH	F	28.0986	Ad26.COV2.S / BNT162b2boost	79	6460
JP004	SWITCH	M	26.0986	Ad26.COV2.S / BNT162b2boost	88	1800
JP005	SWITCH	M	30.1014	Ad26.COV2.S / BNT162b2boost	88	2760
JP006	SWITCH	F	32.1014	Ad26.COV2.S / BNT162b2boost	94	4590
JP007	SWITCH	F	43.1096	Ad26.COV2.S / BNT162b2boost	94	13000
JP008	SWITCH	F	58.1205	Ad26.COV2.S / BNT162b2boost	88	930
JP009	SWITCH	M	39.1068	Ad26.COV2.S / BNT162b2boost	82	4230
JP010	SWITCH	F	44.1096	Ad26.COV2.S / BNT162b2boost	88	8680
JP011	SWITCH	F	38.5945	Ad26.COV2.S / BNT162b2boost	79	993
JP012	SWITCH	F	28.789	Ad26.COV2.S / BNT162b2boost	85	1980
JP013	SWITCH	F	49.7068	Ad26.COV2.S / BNT162b2boost	79	2850
JP014	SWITCH	F	37.1205	Ad26.COV2.S / BNT162b2boost	79	3700
JP015	SWITCH	M	28.411	Ad26.COV2.S / BNT162b2boost	79	8550

## Sheet: IGRA
						IGRA
						28days vax1	28days vax2	6M	28days vax1	28days vax2	6M
study-code	Study	Gender	age	Vaccine	interval to shots	Ag2	Ag2	Ag2	Ag2	Ag2	Ag2
CON001	CONCOVID	M	45.8603	Convalescent	-
CON002	CONCOVID	F	32.0712	Convalescent	-
CON003	CONCOVID	M	58.274	Convalescent	-
CON004	CONCOVID	M	36.0356	Convalescent	-
CON005	CONCOVID	M	33.1589	Convalescent	-
CON006	CONCOVID	M	62.5041	Convalescent	-
CON007	CONCOVID	M	54.463	Convalescent	-
CON008	CONCOVID	M	55.2603	Convalescent	-
CON009	CONCOVID	M	46.3534	Convalescent	-
CON010	CONCOVID	M	63.5507	Convalescent	-
CON011	CONCOVID	M	77.9945	Convalescent	-
CON012	CONCOVID	M	42.137	Convalescent	-
CON013	CONCOVID	M	53.2767	Convalescent	-
CON014	CONCOVID	M	50.6438	Convalescent	-
CON015	CONCOVID	M	85.5945	Convalescent	-
AZ001	HCW	M	64.6164	ChAdOx-1 S	70
AZ002	HCW	F	63.6301	ChAdOx-1 S	56			0.0583329			0.0405233
AZ003	HCW	M	61.8466	ChAdOx-1 S	56			0.151957			0.145661
AZ004	HCW	F	61.6603	ChAdOx-1 S	56			0.0571633			0.01
AZ005	HCW	M	63.2384	ChAdOx-1 S	70			0.130063			0.109738
AZ006	HCW	F	61.4411	ChAdOx-1 S	70			0.0254682			0.01
AZ007	HCW	F	63.9123	ChAdOx-1 S	56			0.0215988			0.01
AZ008	HCW	M	62.3315	ChAdOx-1 S	56			0.0283434			0.015876
AZ009	HCW	F	63.9452	ChAdOx-1 S	56			0.320985			0.256462
AZ010	HCW	F	61.0849	ChAdOx-1 S	80			0.426694			0.351169
AZ011	HCW	F	62.7096	ChAdOx-1 S	56			0.114963			0.0993755
AZ012	HCW	F	63.6082	ChAdOx-1 S	56			0.164461			0.144136
AZ013	HCW	M	65.3726	ChAdOx-1 S	70			0.0416072			0.0197937
AZ014	HCW	M	63.7562	ChAdOx-1 S	56			0.924599			0.771706
AZ015	HCW	F	62.7918	ChAdOx-1 S	70			0.110773			0.0672481
J001	HCW	F	38.6329	Ad26.COV2.S	N/A
J002	HCW	M	23.811	Ad26.COV2.S	N/A			0.249422			0.227312
J003	HCW	M	32.5671	Ad26.COV2.S	N/A
J004	HCW	F	24.2055	Ad26.COV2.S	N/A			1.59535			1.58426
J005	HCW	F	20.2493	Ad26.COV2.S	N/A			0.560064			0.536668
J006	HCW	F	50.0658	Ad26.COV2.S	N/A			0.0464823			0.0328292
J007	HCW	F	44.6603	Ad26.COV2.S	N/A			0.0662117			0.01
J008	HCW	F	47.874	Ad26.COV2.S	N/A			0.124612			0.01
J009	HCW	F	57.7315	Ad26.COV2.S	N/A			0.398521			0.366163
J010	HCW	F	32.5616	Ad26.COV2.S	N/A			0.196149			0.0871537
J011	HCW	F	54.6027	Ad26.COV2.S	N/A
J012	HCW	F	38.0164	Ad26.COV2.S	N/A			0.541731			0.522417
J013	HCW	F	31.9205	Ad26.COV2.S	N/A			0.0296586			0.01
J014	HCW	F	37.9151	Ad26.COV2.S	N/A			0.733879			0.699187
J015	HCW	F	57.9233	Ad26.COV2.S	N/A			0.0489049			0.0244749
M001	HCW	F	26.8274	mRNA-1273	32			0.31173			0.298988
M002	HCW	F	27.3973	mRNA-1273	25			0.808275			0.79178
M003	HCW	F	26.4795	mRNA-1273	25			0.0470205			0.0236244
M004	HCW	F	34.1041	mRNA-1273	25			0.493009			0.48671
M005	HCW	F	37.6959	mRNA-1273	25			0.060487			0.0318809
M006	HCW	F	27.5945	mRNA-1273	28			0.518359			0.512263
M007	HCW	F	33.8493	mRNA-1273	28			0.271588			0.140947
M008	HCW	F	52.2548	mRNA-1273	25			0.251392			0.236292
M009	HCW	M	29.3836	mRNA-1273	25			1.42343			1.39298
M010	HCW	F	57.3041	mRNA-1273	28			0.509506			0.486005
M011	HCW	F	36.7068	mRNA-1273	36			0.792173			0.770423
M012	HCW	F	40.5808	mRNA-1273	25			0.524862			0.49494
M013	HCW	M	56.0603	mRNA-1273	25			0.225392			0.207972
M014	HCW	M	40.0137	mRNA-1273	25			3.34369			3.32696
M015	HCW	F	27.9945	mRNA-1273	25			0.267602			0.262673
P001	HCW	F	56.5863	BNT162b2	21
P002	HCW	M	48.7452	BNT162b2	21
P003	HCW	F	63.3123	BNT162b2	25
P004	HCW	M	45.9425	BNT162b2	35
P005	HCW	M	33.337	BNT162b2	21
P006	HCW	F	31.0301	BNT162b2	21
P007	HCW	F	56.4438	BNT162b2	21
P008	HCW	F	53.4877	BNT162b2	21
P009	HCW	F	30.2959	BNT162b2	23
P010	HCW	F	52.3178	BNT162b2	35
P011	HCW	M	39.7233	BNT162b2	22
P012	HCW	F	38.2849	BNT162b2	21
P013	HCW	F	35.6548	BNT162b2	24
P014	HCW	F	44.5233	BNT162b2	35
P015	HCW	F	45.8685	BNT162b2	23
MMP001	HCWboost	F	26.4795	mRNA1273 / BNT162b2 boost	214
MMP002	HCWboost	F	40.5808	mRNA1273 / BNT162b2 boost	215
MMP003	HCWboost	F	37.6959	mRNA1273 / BNT162b2 boost	214
MMP004	HCWboost	M	29.3836	mRNA1273 / BNT162b2 boost	214
MMP005	HCWboost	M	40.0137	mRNA1273 / BNT162b2 boost	219
MMP006	HCWboost	F	27.5945	mRNA1273 / BNT162b2 boost	210
MMP007	HCWboost	F	27.9945	mRNA1273 / BNT162b2 boost	215
MMP008	HCWboost	F	26.8274	mRNA1273 / BNT162b2 boost	219
MMP009	HCWboost	F	52.2548	mRNA1273 / BNT162b2 boost	214
JP001	SWITCH	M	57.1178	Ad26.COV2.S / BNT162b2boost	88
JP002	SWITCH	F	27.0986	Ad26.COV2.S / BNT162b2boost	94					0.138218
JP003	SWITCH	F	28.0986	Ad26.COV2.S / BNT162b2boost	79					1.48661
JP004	SWITCH	M	26.0986	Ad26.COV2.S / BNT162b2boost	88					0.551237
JP005	SWITCH	M	30.1014	Ad26.COV2.S / BNT162b2boost	88
JP006	SWITCH	F	32.1014	Ad26.COV2.S / BNT162b2boost	94					1.26102
JP007	SWITCH	F	43.1096	Ad26.COV2.S / BNT162b2boost	94					3.5823
JP008	SWITCH	F	58.1205	Ad26.COV2.S / BNT162b2boost	88					1.87965
JP009	SWITCH	M	39.1068	Ad26.COV2.S / BNT162b2boost	82					0.625902
JP010	SWITCH	F	44.1096	Ad26.COV2.S / BNT162b2boost	88					0.347439
JP011	SWITCH	F	38.5945	Ad26.COV2.S / BNT162b2boost	79					3.70959
JP012	SWITCH	F	28.789	Ad26.COV2.S / BNT162b2boost	85					0.926436
JP013	SWITCH	F	49.7068	Ad26.COV2.S / BNT162b2boost	79					1.02631
JP014	SWITCH	F	37.1205	Ad26.COV2.S / BNT162b2boost	79					0.838238
JP015	SWITCH	M	28.411	Ad26.COV2.S / BNT162b2boost	79					2.24867

## Sheet: PRNT50
						PRNT50
						28 days vax2	28 days vax2	28 days vax2	28 days vax2	6M	6M	6M	6M
study-code	Study	Gender	age	Vaccine	interval to shots	D614G	Delta	Beta	Omikron	D614G	Delta	Beta	Omikron
CON001	CONCOVID	M	45.8603	Convalescent	-					69.2306	24.3657	55.9318	10
CON002	CONCOVID	F	32.0712	Convalescent	-					61.1511	50.9297	216.852	10
CON003	CONCOVID	M	58.274	Convalescent	-					88.0727	93.5207	429.964	10
CON004	CONCOVID	M	36.0356	Convalescent	-					271.07	377.565	2131.08	10
CON005	CONCOVID	M	33.1589	Convalescent	-					98.002	323.119	379.655	10
CON006	CONCOVID	M	62.5041	Convalescent	-					198.546	202.641	293.939	10
CON007	CONCOVID	M	54.463	Convalescent	-					125.26	965.472	106.681	10
CON008	CONCOVID	M	55.2603	Convalescent	-					325.586	733.709	510.776	169.969
CON009	CONCOVID	M	46.3534	Convalescent	-					270.498	489.4	176.081	312.07
CON010	CONCOVID	M	63.5507	Convalescent	-					485.556	855.093	125.908	10
CON011	CONCOVID	M	77.9945	Convalescent	-					893.911	607.368	1063.74	295.72
CON012	CONCOVID	M	42.137	Convalescent	-					993.229	981.402	755.218	48.5168
CON013	CONCOVID	M	53.2767	Convalescent	-					1809.03	1033.82	1663.57	851.287
CON014	CONCOVID	M	50.6438	Convalescent	-					1615.91	1102.85	1082.24	165.438
CON015	CONCOVID	M	85.5945	Convalescent	-					2822.06	1897.93	1963.96	207.682
AZ001	HCW	M	64.6164	ChAdOx-1 S	70	296.332	103.347	90.68	10	124.43	24.8918	27.6661	10
AZ002	HCW	F	63.6301	ChAdOx-1 S	56	186.721	234.091	199.976	10	217.679	148.137	142.741	10
AZ003	HCW	M	61.8466	ChAdOx-1 S	56	276.432	174.587	75.6602	10	140.032	10	10	10
AZ004	HCW	F	61.6603	ChAdOx-1 S	56	274.361	521.092	486.027	10	158.353	373.253	1592.76	10
AZ005	HCW	M	63.2384	ChAdOx-1 S	70	1695.21	2232.05	830.921	122.466	1561.48	1471.44	588.591	127.426
AZ006	HCW	F	61.4411	ChAdOx-1 S	70	104.645	255.18	238.807	10	199.54	91.5385	94.8826	10
AZ007	HCW	F	63.9123	ChAdOx-1 S	56	123.608	137.744	182.993	10.225	63.2359	70.2646	155.396	10
AZ008	HCW	M	62.3315	ChAdOx-1 S	56	1198.98	750.026	785.821	147.366	549.011	295.584	190.003	10
AZ009	HCW	F	63.9452	ChAdOx-1 S	56	203.537	215.195	78.6533	10	91.4332	54.3183	63.5579	10
AZ010	HCW	F	61.0849	ChAdOx-1 S	80	1984.1	1110.65	1427.81	49.6828	541.316	380.034	273.202	10
AZ011	HCW	F	62.7096	ChAdOx-1 S	56	576.083	224.422	431.069	29.7199	156.861	52.4007	78.629	10
AZ012	HCW	F	63.6082	ChAdOx-1 S	56	786.412	156.581	246.076	10	490.962	151.144	199.995	10
AZ013	HCW	M	65.3726	ChAdOx-1 S	70	223.862	379.267	584.816	10	60	28	10	10
AZ014	HCW	M	63.7562	ChAdOx-1 S	56	420.811	490.3	417.663	10	116.466	86.5816	138.977	133.72
AZ015	HCW	F	62.7918	ChAdOx-1 S	70	850.423	1340.85	1021.52	97.7071	322.666	429.191	195.245	10
J001	HCW	F	38.6329	Ad26.COV2.S	N/A	63.5632	98.1593	83.6354	10	265.331	491.654	644.259	110.408
J002	HCW	M	23.811	Ad26.COV2.S	N/A	68.2108	177.293	69.6584	10	50.0735	33.1912	35.7041	10
J003	HCW	M	32.5671	Ad26.COV2.S	N/A	56.3593	79.8956	76.7963	10	171.581	102.871	660.496	10
J004	HCW	F	24.2055	Ad26.COV2.S	N/A	664.751	611.201	498.018	128.171	1442.2	649.973	1214.72	27.5257
J005	HCW	F	20.2493	Ad26.COV2.S	N/A	566.736	657.265	502.251	12.4311	2626.46	1549.89	2446.33	128.328
J006	HCW	F	50.0658	Ad26.COV2.S	N/A	81.62	17.9903	486.679	10	152.911	74.6131	164.531	10
J007	HCW	F	44.6603	Ad26.COV2.S	N/A	259.765	45.3901	41.4713	10	112.839	26.851	30.3209	10
J008	HCW	F	47.874	Ad26.COV2.S	N/A	417.584	135.448	55.169	10	364.094	105.704	122.872	10
J009	HCW	F	57.7315	Ad26.COV2.S	N/A	126.212	174.639	101.416	10	196.286	701.416	317.331	10
J010	HCW	F	32.5616	Ad26.COV2.S	N/A	631.587	337.255	254.394	10	533.667	240.995	248.85	29.5577
J011	HCW	F	54.6027	Ad26.COV2.S	N/A	234.816	592.106	422.75	303.026	148.624	291.221	203.864	10.6332
J012	HCW	F	38.0164	Ad26.COV2.S	N/A	87.3169	61	163.766	10	156.335	536.236	277.985	10
J013	HCW	F	31.9205	Ad26.COV2.S	N/A	100.226	75.6261	60.082	10	66.5424	51.7089	54.693	10
J014	HCW	F	37.9151	Ad26.COV2.S	N/A	85.1599	109.102	76.7	10	99.575	158.887	163.981	10
J015	HCW	F	57.9233	Ad26.COV2.S	N/A	130.934	140.825	106.924	10	142.375	58.8417	73.218	10
M001	HCW	F	26.8274	mRNA-1273	32	7640.96	3210.68	1958.21	173.871	2073.49	1098.38	1873.36	144.812
M002	HCW	F	27.3973	mRNA-1273	25	1139.76	1905.33	841.283	42.6848	301.435	488.156	329.8	25.4081
M003	HCW	F	26.4795	mRNA-1273	25	1706.04	8329.15	1472.92	93.5476	239.106	536.764	390.425	46.5465
M004	HCW	F	34.1041	mRNA-1273	25	1616.48	1850.47	1137.26	58.7242	412.52	477.194	955.662	11.5846
M005	HCW	F	37.6959	mRNA-1273	25	857.057	1025.95	435.718	42.7601	102.566	344.146	417.12	10
M006	HCW	F	27.5945	mRNA-1273	28	3458.78	2128.87	1560.95	75.6527	1012.27	1172.14	1110.26	72.5081
M007	HCW	F	33.8493	mRNA-1273	28	680.6	394.776	364.037	10	348.236	196.941	101.833	10
M008	HCW	F	52.2548	mRNA-1273	25	6108.26	3182.67	301.378	55.9443	2473.61	1125.83	957.427	155.736
M009	HCW	M	29.3836	mRNA-1273	25	1738.85	1872.71	618.816	46.9226	762.273	1172.2	535.319	48.5616
M010	HCW	F	57.3041	mRNA-1273	28	6235	5323.54	1207.1	114.723	1075.03	831.068	741.735	209.051
M011	HCW	F	36.7068	mRNA-1273	36	3640.86	1935.53	933.16	255.582	387.704	307.629	242.804	29.29
M012	HCW	F	40.5808	mRNA-1273	25	542.739	576.276	220.082	10	196.886	264.973	161.815	10
M013	HCW	M	56.0603	mRNA-1273	25	2316.9	1163.7	2141.44	116.792	229.505	162.7	149.362	42.7099
M014	HCW	M	40.0137	mRNA-1273	25	1509.26	1678.66	1176.17	39.476	319.572	587.828	592.459	200.478
M015	HCW	F	27.9945	mRNA-1273	25	1441.34	1279.34	750.584	58.5159	1000.83	723.648	832.807	73.1415
P001	HCW	F	56.5863	BNT162b2	21	151.139	10	20.0385	10	64.158	10	10	10
P002	HCW	M	48.7452	BNT162b2	21	2305.69	971.756	944.869	223.187	421.819	148.849	79.0614	53.9803
P003	HCW	F	63.3123	BNT162b2	25	604.558	1764.97	485.225	32.6836
P004	HCW	M	45.9425	BNT162b2	35	1052.67	2132.2	982.364	37.8236	122.916	341.969	651.006	10
P005	HCW	M	33.337	BNT162b2	21	277.77	587.638	197.311	192.471	63.5896	123.641	53.1334	10
P006	HCW	F	31.0301	BNT162b2	21	7980.57	1664.42	976.404	69.2444	2288.96	1130.95	2715.75	122.28
P007	HCW	F	56.4438	BNT162b2	21	584.679	2162.84	426.592	10	90.756	181.674	376.717	10
P008	HCW	F	53.4877	BNT162b2	21	251.333	476.923	132.37	10	77.9839	144.387	52.8883	10
P009	HCW	F	30.2959	BNT162b2	23					1212.19	585.519	1030.57	105.916
P010	HCW	F	52.3178	BNT162b2	35	3693.54	4848.62	819.83	10	147.583	336.126	148.127	10
P011	HCW	M	39.7233	BNT162b2	22	286.15	120.798	54.7249	11.1253	67.7328	31.9481	43.0175	10
P012	HCW	F	38.2849	BNT162b2	21	272.428	463.316	215.813	10	302.411	132.624	169.104	11.1442
P013	HCW	F	35.6548	BNT162b2	24	746.66	700.51	336.749	10	293.83	164.131	154.452	10
P014	HCW	F	44.5233	BNT162b2	35	2422.81	4992.32	920.668	28.5418
P015	HCW	F	45.8685	BNT162b2	23	1208.41	678.116	171.353	45.3219	180.991	89.6338	50.2178	10
MMP001	HCWboost	F	26.4795	mRNA1273 / BNT162b2 boost	214	7306.93	8655.01	3343.33	709.336
MMP002	HCWboost	F	40.5808	mRNA1273 / BNT162b2 boost	215	4087.85	2986.7	1961.57	184.086
MMP003	HCWboost	F	37.6959	mRNA1273 / BNT162b2 boost	214	2833.88	2313.38	2927.51	296.878
MMP004	HCWboost	M	29.3836	mRNA1273 / BNT162b2 boost	214	7947.06	4505.32	3095.14	397.747
MMP005	HCWboost	M	40.0137	mRNA1273 / BNT162b2 boost	219	4771.3	3928.4	3055.89	407.34
MMP006	HCWboost	F	27.5945	mRNA1273 / BNT162b2 boost	210	8233.52	6861.74	3427.06	533.779
MMP007	HCWboost	F	27.9945	mRNA1273 / BNT162b2 boost	215	5521.43	8172.41	3415.61	571.647
MMP008	HCWboost	F	26.8274	mRNA1273 / BNT162b2 boost	219	13913.1	19059.5	3571.84	2174.49
MMP009	HCWboost	F	52.2548	mRNA1273 / BNT162b2 boost	214	4862.87	7955.07	3018.43	587.365
JP001	SWITCH	M	57.1178	Ad26.COV2.S / BNT162b2boost	88	2923.85	1486.75	1193.44	265.744
JP002	SWITCH	F	27.0986	Ad26.COV2.S / BNT162b2boost	94	6192.29	3056.99	2799.64	854.966
JP003	SWITCH	F	28.0986	Ad26.COV2.S / BNT162b2boost	79	9131.87	4894.81	2093.07	187.056
JP004	SWITCH	M	26.0986	Ad26.COV2.S / BNT162b2boost	88	584.206	1004.23	1119.98	63.1844
JP005	SWITCH	M	30.1014	Ad26.COV2.S / BNT162b2boost	88	3739.2	2542	910.676	210.356
JP006	SWITCH	F	32.1014	Ad26.COV2.S / BNT162b2boost	94	4564.23	2597.69	2506.13	181.632
JP007	SWITCH	F	43.1096	Ad26.COV2.S / BNT162b2boost	94	24671.6	25071	3579.88	1625.32
JP008	SWITCH	F	58.1205	Ad26.COV2.S / BNT162b2boost	88	2870.13	2947.66	2827.25	253.825
JP009	SWITCH	M	39.1068	Ad26.COV2.S / BNT162b2boost	82	5147.05	4559.34	1830.63	159.267
JP010	SWITCH	F	44.1096	Ad26.COV2.S / BNT162b2boost	88	5109.09	5704.33	2609.07	254.996
JP011	SWITCH	F	38.5945	Ad26.COV2.S / BNT162b2boost	79	937.486	1099.25	541.798	62.0337
JP012	SWITCH	F	28.789	Ad26.COV2.S / BNT162b2boost	85	1608.58	1288.39	1540.68	173.267
JP013	SWITCH	F	49.7068	Ad26.COV2.S / BNT162b2boost	79	2045.28	2100.38	1314.29	47.6948
JP014	SWITCH	F	37.1205	Ad26.COV2.S / BNT162b2boost	79	1992.07	4098.53	2239.65	105.53
JP015	SWITCH	M	28.411	Ad26.COV2.S / BNT162b2boost	79	2749.66	3893.88	1207.24	151.553

## Sheet: AIM
						AIM+ CD4+								AIM+ CD8+
						28 days vax2	28 days vax2	28 days vax2	28 days vax2	6M	6M	6M	6M	28 days vax2	28 days vax2	28 days vax2	28 days vax2	6M	6M	6M	6M
study-code	Study	Gender	age	Vaccine	interval to shots	D614G	Delta	Beta	Omikron	D614G	Delta	Beta	Omikron	D614G	Delta	Beta	Omikron	D614G	Delta	Beta	Omikron
CON001	CONCOVID	M	45.8603	Convalescent	-
CON002	CONCOVID	F	32.0712	Convalescent	-
CON003	CONCOVID	M	58.274	Convalescent	-
CON004	CONCOVID	M	36.0356	Convalescent	-
CON005	CONCOVID	M	33.1589	Convalescent	-
CON006	CONCOVID	M	62.5041	Convalescent	-
CON007	CONCOVID	M	54.463	Convalescent	-
CON008	CONCOVID	M	55.2603	Convalescent	-
CON009	CONCOVID	M	46.3534	Convalescent	-
CON010	CONCOVID	M	63.5507	Convalescent	-
CON011	CONCOVID	M	77.9945	Convalescent	-
CON012	CONCOVID	M	42.137	Convalescent	-
CON013	CONCOVID	M	53.2767	Convalescent	-
CON014	CONCOVID	M	50.6438	Convalescent	-
CON015	CONCOVID	M	85.5945	Convalescent	-
AZ001	HCW	M	64.6164	ChAdOx-1 S	70	0.000429536	0.000544758	0.0009401	0.000377307	0.00146039	0.00111494	0.000597998	0.000825935	1e-05	1e-05	1e-05	1e-05	0.00129614	0.000101019	1e-05	0.00224101
AZ002	HCW	F	63.6301	ChAdOx-1 S	56	0.000208331	0.00170615	0.000442058	0.00050829	0.00120738	0.000902905	0.000674257	0.00303701	0.00164931	0.00284103	0.00215379	0.00152747	1e-05	1e-05	1e-05	1e-05
AZ003	HCW	M	61.8466	ChAdOx-1 S	56	0.00241065	0.00271801	0.00310593	0.00269028	0.00363511	0.00295814	0.00254706	0.00299125	0.00210283	0.000360598	0.000997366	0.000722742	0.00253116	0.00132675	0.000180171	0.0011351
AZ004	HCW	F	61.6603	ChAdOx-1 S	56	0.00195091	0.000898238	0.00234419	0.000715529	0.000273865	0.00185232	0.000543069	0.000797243	0.0144572	0.0104729	0.0307855	1e-05	0.00103774	0.00079388	1e-05	0.000907696
AZ005	HCW	M	63.2384	ChAdOx-1 S	70	0.00351868	0.00112113	1e-05	1e-05	0.00575767	0.0109232	0.004201	0.00522175	0.00167536	0.00154812	0.000581433	0.00072245	1e-05	1e-05	1e-05	1e-05
AZ006	HCW	F	61.4411	ChAdOx-1 S	70	0.000267692	0.000251963	1e-05	0.000335382	0.0013166	0.00215755	0.000723229	0.00034459	1e-05	1e-05	1e-05	1e-05	1e-05	1e-05	1e-05	1e-05
AZ007	HCW	F	63.9123	ChAdOx-1 S	56	0.00164269	0.00415997	0.00363237	0.00166006	0.00887214	0.00558454	0.00355638	0.00195867	1e-05	2.92993e-05	1e-05	1e-05	0.00435071	1e-05	1e-05	1e-05
AZ008	HCW	M	62.3315	ChAdOx-1 S	56	0.00114184	0.00221786	0.00239891	0.000548861	0.00183172	0.00344133	0.00302531	0.00142482	1e-05	0.000636914	0.00064518	1e-05	1e-05	1e-05	1e-05	0.0013253
AZ009	HCW	F	63.9452	ChAdOx-1 S	56	0.0130707	0.0014048	0.000540674	0.00080849	0.00215287	0.00230521	0.00624185	0.00166419	0.0596283	0.0247236	0.0054673	0.00518107	0.000268553	0.00138218	0.00214337	0.00201199
AZ010	HCW	F	61.0849	ChAdOx-1 S	80	0.00547487	0.0037533	0.00395574	0.00597627	0.00435743	0.00265632	0.00147482	0.00238508	1e-05	1e-05	1e-05	1e-05	1e-05	1e-05	1e-05	1e-05
AZ011	HCW	F	62.7096	ChAdOx-1 S	56	0.00682194	0.00516557	0.00544177	0.00410144	0.000505611	0.00072742	0.00106226	0.00165979	1e-05	1e-05	1e-05	1e-05	0.000176935	1e-05	1e-05	1e-05
AZ012	HCW	F	63.6082	ChAdOx-1 S	56	0.00700142	0.0056846	0.00602522	0.00429552	0.00711071	0.00487187	0.00908369	0.00617947	1e-05	1e-05	1e-05	1e-05	1e-05	0.000337114	1e-05	1e-05
AZ013	HCW	M	65.3726	ChAdOx-1 S	70	0.00181409	0.00290045	0.000750285	0.00403954	0.00417992	0.000962802	0.000803944	0.00695317	1e-05	1e-05	1e-05	0.00189713	1e-05	0.0089489	0.0010882	0.0012298
AZ014	HCW	M	63.7562	ChAdOx-1 S	56	0.00123498	0.00131306	1e-05	0.000489739	0.00205734	0.00275286	0.00228643	0.00163116	0.000625506	1e-05	1e-05	0.00136172	0.00161104	0.00140508	0.00254582	0.00284768
AZ015	HCW	F	62.7918	ChAdOx-1 S	70	0.00132583	0.0024707	0.00103866	0.00126636	0.00117461	0.00214792	0.000124342	0.000877073	0.00300864	0.00155321	0.000664526	0.00345397	1e-05	1e-05	1e-05	1e-05
J001	HCW	F	38.6329	Ad26.COV2.S	N/A	0.000608493	0.00132911	0.000850891	0.00286673	0.000191237	0.000189393	0.000708874	1e-05	0.00292855	0.0022401	0.00169435	0.00360554	0.0052206	0.00418265	0.00228227	0.00298939
J002	HCW	M	23.811	Ad26.COV2.S	N/A	NT	NT	NT	NT	1e-05	0.00118421	0.00172564	0.00147041	NT	NT	NT	NT	0.00145347	0.000409914	0.000271473	0.000816942
J003	HCW	M	32.5671	Ad26.COV2.S	N/A	0.000626092	0.00154151	0.000863893	0.00045855	1e-05	0.00118421	0.00172564	0.00147041	1e-05	1e-05	1e-05	1e-05	0.00145347	0.000409914	0.000271473	0.000816942
J004	HCW	F	24.2055	Ad26.COV2.S	N/A	0.00199141	0.000454719	1e-05	0.000613552	1e-05	NT	1e-05	1e-05	0.00635121	0.00504106	0.00281587	0.00291082	1e-05	NT	1e-05	1e-05
J005	HCW	F	20.2493	Ad26.COV2.S	N/A	0.00464174	0.00546573	0.00252279	0.0034587	0.00235966	0.00387784	0.00118459	0.00239216	0.00711831	0.00904051	0.00680296	0.010534	0.00306143	0.00357246	1e-05	0.000238021
J006	HCW	F	50.0658	Ad26.COV2.S	N/A	0.002376	0.00141803	0.00229589	0.00252367	0.000551691	0.000523512	0.000702083	0.00167747	1e-05	1e-05	1e-05	1e-05	0.00112008	0.00533487	0.00448439	0.000314157
J007	HCW	F	44.6603	Ad26.COV2.S	N/A	0.00185318	1e-05	0.00499702	0.00310234	1e-05	0.00177581	0.000535996	0.000419194	0.000459814	1e-05	0.0223036	0.0224411	1e-05	0.0493926	1e-05	0.00406518
J008	HCW	F	47.874	Ad26.COV2.S	N/A	0.00310578	0.00403026	0.00365008	0.00390203	0.000598704	0.00141454	0.0037341	0.00270621	1e-05	1e-05	1e-05	1e-05	0.000496466	1e-05	1e-05	1e-05
J009	HCW	F	57.7315	Ad26.COV2.S	N/A	0.00164463	0.0017649	0.00512341	0.00343843	0.000336835	0.000210703	0.00162832	1e-05	0.00478059	0.00184873	0.000799535	0.00292722	1e-05	1e-05	1e-05	1e-05
J010	HCW	F	32.5616	Ad26.COV2.S	N/A	1e-05	1e-05	1e-05	1e-05	0.00179712	NT	0.00973178	0.00772968	1e-05	1e-05	1e-05	1e-05	1e-05	NT	1e-05	0.00253249
J011	HCW	F	54.6027	Ad26.COV2.S	N/A	0.00447666	0.00227526	0.00255968	0.0039053	0.00115111	0.000449934	0.000921663	0.00126146	0.0260061	0.0257459	0.0123441	0.031835	0.00638704	0.00624678	0.00334159	0.00633722
J012	HCW	F	38.0164	Ad26.COV2.S	N/A	0.000107964	0.000299277	0.000394544	0.000193322	0.00157722	0.00221799	0.00201347	0.00357624	0.00484764	0.0018198	0.00159979	0.000864857	0.00537485	0.00061671	0.00386722	0.00239452
J013	HCW	F	31.9205	Ad26.COV2.S	N/A	0.00243273	0.00295389	0.0018491	0.000812282	0.00151289	0.000650547	1e-05	0.00406502	8.88192e-05	1e-05	1e-05	1e-05	1e-05	1e-05	1e-05	1e-05
J014	HCW	F	37.9151	Ad26.COV2.S	N/A	0.000716409	0.000849032	0.00276288	0.00424551	0.00182874	0.00125822	0.000779717	0.000979005	0.000815382	1e-05	0.00235727	0.00272106	0.00195505	0.00125858	1.51953e-05	1e-05
J015	HCW	F	57.9233	Ad26.COV2.S	N/A	0.00434185	0.00332654	0.00385475	0.00434953	1e-05	1e-05	1e-05	1e-05	0.00100498	0.000367173	0.00268623	0.00698455	1e-05	1e-05	0.00264231	0.000522998
M001	HCW	F	26.8274	mRNA-1273	32	1e-05	1e-05	0.000225735	1e-05	0.000705583	0.00115241	0.000458888	1e-05	0.000223335	1e-05	1e-05	1e-05	1e-05	0.0025895	0.0105924	0.0035429
M002	HCW	F	27.3973	mRNA-1273	25	0.00203136	0.000900621	0.00188196	0.00268526	0.00190484	0.000614005	0.00103315	0.00035293	0.00143528	0.00209697	1e-05	1e-05	1e-05	1e-05	0.000418473	0.000703596
M003	HCW	F	26.4795	mRNA-1273	25	0.00827827	0.00555284	0.00501735	0.00597497	0.00334306	0.00190341	0.0032829	0.000474451	0.001456	0.00235696	1e-05	1e-05	1e-05	1e-05	1e-05	1e-05
M004	HCW	F	34.1041	mRNA-1273	25	0.000419706	0.000394725	0.00126651	1e-05	1e-05	1e-05	1e-05	1e-05	1e-05	0.0141427	1e-05	1e-05	0.0288936	0.0211976	1e-05	0.00208474
M005	HCW	F	37.6959	mRNA-1273	25	0.0109436	0.00710641	0.00788411	0.00842774	0.00610892	0.00833882	0.00601064	0.00535604	0.000356317	0.00151133	1e-05	0.00352923	1e-05	0.000354346	0.00146845	1e-05
M006	HCW	F	27.5945	mRNA-1273	28	0.00512238	0.00430869	0.00142003	0.00894938	NT	NT	NT	NT	0.00092709	0.00586474	1e-05	0.00715163	NT	NT	NT	NT
M007	HCW	F	33.8493	mRNA-1273	28	1e-05	1e-05	0.00290871	1e-05	1e-05	1e-05	0.00112842	1e-05	1e-05	1e-05	1e-05	1e-05	1e-05	1e-05	1e-05	1e-05
M008	HCW	F	52.2548	mRNA-1273	25	0.0017776	0.00164256	0.00184035	0.00235722	0.000689712	0.00104571	0.00011015	1e-05	1e-05	1e-05	1e-05	1e-05	0.00231061	1e-05	0.00181707	0.00104884
M009	HCW	M	29.3836	mRNA-1273	25	0.00189045	0.00161865	1e-05	0.00107354	0.00477202	0.00561381	0.00206161	0.00514135	0.000247095	0.00262639	0.000174429	0.00219671	0.00367888	0.00206007	0.0017029	0.00198645
M010	HCW	F	57.3041	mRNA-1273	28	0.024583	NT	NT	0.0144559	0.00853114	0.0119512	0.00813992	0.00972947	1e-05	NT	NT	1e-05	1e-05	9.7166e-05	0.00421167	0.00961518
M011	HCW	F	36.7068	mRNA-1273	36	0.00645339	0.00272019	0.00335492	0.00250443	0.00401616	0.00778358	0.00175154	0.00141107	0.000692312	1e-05	1e-05	1e-05	1e-05	3.81676e-05	1e-05	1e-05
M012	HCW	F	40.5808	mRNA-1273	25	0.00495181	0.00958264	0.0066353	0.00724954	0.00249195	0.00326805	0.00202155	0.00392787	0.00232263	0.00273381	0.000863136	0.00109182	1e-05	1e-05	1e-05	1e-05
M013	HCW	M	56.0603	mRNA-1273	25	0.00655486	0.0066037	0.00306112	0.00437325	0.00508872	0.00658542	0.00395868	0.00444083	1e-05	1e-05	1e-05	1e-05	1e-05	1e-05	1e-05	1e-05
M014	HCW	M	40.0137	mRNA-1273	25	0.00928097	0.0138807	0.0105448	0.00903744	0.00491008	0.00555363	0.00248004	0.00573763	0.00671369	0.00782139	0.00368272	0.00622616	0.0017121	0.00216361	0.00131984	0.00171403
M015	HCW	F	27.9945	mRNA-1273	25	0.00279379	0.00401856	0.00275275	0.00611985	0.00586846	0.00345932	0.00238269	0.012043	1e-05	1e-05	0.00278931	0.00380299	0.00357701	0.000252381	0.00164699	0.00641056
P001	HCW	F	56.5863	BNT162b2	21	0.000571189	0.000509073	0.000620531	0.000666715	0.00152096	0.000647547	0.000658397	0.000618138	0.00093126	1e-05	0.000183378	1e-05	0.000527795	1e-05	1e-05	0.0020472
P002	HCW	M	48.7452	BNT162b2	21
P003	HCW	F	63.3123	BNT162b2	25
P004	HCW	M	45.9425	BNT162b2	35	0.000866891	0.000108454	1e-05	1e-05	1e-05	1e-05	1e-05	1e-05	0.00432323	0.00260838	0.00192466	0.00393294	0.00015034	0.000918228	1e-05	1e-05
P005	HCW	M	33.337	BNT162b2	21	NT	NT	NT	NT	0.000854083	0.00214266	0.000581521	0.00100685	NT	NT	NT	NT	0.00214044	1e-05	1e-05	0.000449607
P006	HCW	F	31.0301	BNT162b2	21
P007	HCW	F	56.4438	BNT162b2	21	NT	NT	NT	NT	0.001929	0.00412122	0.00393229	0.00445927	NT	NT	NT	NT	1e-05	9.60964e-05	1e-05	0.000305603
P008	HCW	F	53.4877	BNT162b2	21
P009	HCW	F	30.2959	BNT162b2	23
P010	HCW	F	52.3178	BNT162b2	35	0.00110846	0.00162545	0.00294744	0.00198254	0.00170883	1e-05	0.000450686	1e-05	0.00382085	0.00156597	0.0033802	1e-05	0.0015992	0.00220223	0.00300659	0.00346872
P011	HCW	M	39.7233	BNT162b2	22
P012	HCW	F	38.2849	BNT162b2	21	0.00785877	0.00742129	0.00423954	0.0063512	NT	NT	NT	NT	0.00301983	0.00221567	1e-05	0.00169248	NT	NT	NT	NT
P013	HCW	F	35.6548	BNT162b2	24	0.00298304	0.00412293	0.00171876	0.00358333	NT	NT	NT	NT	0.00167776	0.000340225	1e-05	0.00222357	NT	NT	NT	NT
P014	HCW	F	44.5233	BNT162b2	35
P015	HCW	F	45.8685	BNT162b2	23
MMP001	HCWboost	F	26.4795	mRNA1273 / BNT162b2 boost	214	0.00827827	0.00555284	0.00501735	0.00597497	0.00334306	0.00190341	0.0032829	0.000474451	0.001456	0.00235696	1e-05	1e-05	1e-05	1e-05	1e-05	1e-05
MMP002	HCWboost	F	40.5808	mRNA1273 / BNT162b2 boost	215	0.00495181	0.00958264	0.0066353	0.00724954	0.00249195	0.00326805	0.00202155	0.00392787	0.00232263	0.00273381	0.000863136	0.00109182	1e-05	1e-05	1e-05	1e-05
MMP003	HCWboost	F	37.6959	mRNA1273 / BNT162b2 boost	214	0.0109436	0.00710641	0.00788411	0.00842774	0.00610892	0.00833882	0.00601064	0.00535604	0.000356317	0.00151133	1e-05	0.00352923	1e-05	0.000354346	0.00146845	1e-05
MMP004	HCWboost	M	29.3836	mRNA1273 / BNT162b2 boost	214	0.00189045	0.00161865	1e-05	0.00107354	0.00477202	0.00561381	0.00206161	0.00514135	0.000247095	0.00262639	0.000174429	0.00219671	0.00367888	0.00206007	0.0017029	0.00198645
MMP005	HCWboost	M	40.0137	mRNA1273 / BNT162b2 boost	219	0.00928097	0.0138807	0.0105448	0.00903744	0.00491008	0.00555363	0.00248004	0.00573763	0.00671369	0.00782139	0.00368272	0.00622616	0.0017121	0.00216361	0.00131984	0.00171403
MMP006	HCWboost	F	27.5945	mRNA1273 / BNT162b2 boost	210	0.00512238	0.00430869	0.00142003	0.00894938	0	0	0	0	0.00092709	0.00586474	1e-05	0.00715163	0	0	0	0
MMP007	HCWboost	F	27.9945	mRNA1273 / BNT162b2 boost	215	0.00279379	0.00401856	0.00275275	0.00611985	0.00586846	0.00345932	0.00238269	0.012043	1e-05	1e-05	0.00278931	0.00380299	0.00357701	0.000252381	0.00164699	0.00641056
MMP008	HCWboost	F	26.8274	mRNA1273 / BNT162b2 boost	219	1e-05	1e-05	0.000225735	1e-05	0.000705583	0.00115241	0.000458888	1e-05	0.000223335	1e-05	1e-05	1e-05	1e-05	0.0025895	0.0105924	0.0035429
MMP009	HCWboost	F	52.2548	mRNA1273 / BNT162b2 boost	214	0.0017776	0.00164256	0.00184035	0.00235722	0.000689712	0.00104571	0.00011015	1e-05	1e-05	1e-05	1e-05	1e-05	0.00231061	1e-05	0.00181707	0.00104884
JP001	SWITCH	M	57.1178	Ad26.COV2.S / BNT162b2boost	88
JP002	SWITCH	F	27.0986	Ad26.COV2.S / BNT162b2boost	94
JP003	SWITCH	F	28.0986	Ad26.COV2.S / BNT162b2boost	79
JP004	SWITCH	M	26.0986	Ad26.COV2.S / BNT162b2boost	88
JP005	SWITCH	M	30.1014	Ad26.COV2.S / BNT162b2boost	88
JP006	SWITCH	F	32.1014	Ad26.COV2.S / BNT162b2boost	94
JP007	SWITCH	F	43.1096	Ad26.COV2.S / BNT162b2boost	94
JP008	SWITCH	F	58.1205	Ad26.COV2.S / BNT162b2boost	88
JP009	SWITCH	M	39.1068	Ad26.COV2.S / BNT162b2boost	82
JP010	SWITCH	F	44.1096	Ad26.COV2.S / BNT162b2boost	88
JP011	SWITCH	F	38.5945	Ad26.COV2.S / BNT162b2boost	79
JP012	SWITCH	F	28.789	Ad26.COV2.S / BNT162b2boost	85
JP013	SWITCH	F	49.7068	Ad26.COV2.S / BNT162b2boost	79
JP014	SWITCH	F	37.1205	Ad26.COV2.S / BNT162b2boost	79
JP015	SWITCH	M	28.411	Ad26.COV2.S / BNT162b2boost	79

## Sheet: Legendplex
						IL-2						IL10						IFNg						IL-22
						28 days vax2	28 days vax2	28 days vax2	6M	6M	6M	28 days vax2	28 days vax2	28 days vax2	6M	6M	6M	28 days vax2	28 days vax2	28 days vax2	6M	6M	6M	28 days vax2	28 days vax2	28 days vax2	6M	6M	6M
study-code	Study	Gender	age	Vaccine	interval to shots	DMSO	D614G	Omikron	DMSO	D614G	Omikron	DMSO	D614G	Omikron	DMSO	D614G	Omikron	DMSO	D614G	Omikron	DMSO	D614G	Omikron	DMSO	D614G	Omikron	DMSO	D614G	Omikron
CON001	CONCOVID	M	45.8603	Convalescent	-
CON002	CONCOVID	F	32.0712	Convalescent	-
CON003	CONCOVID	M	58.274	Convalescent	-
CON004	CONCOVID	M	36.0356	Convalescent	-
CON005	CONCOVID	M	33.1589	Convalescent	-
CON006	CONCOVID	M	62.5041	Convalescent	-
CON007	CONCOVID	M	54.463	Convalescent	-
CON008	CONCOVID	M	55.2603	Convalescent	-
CON009	CONCOVID	M	46.3534	Convalescent	-
CON010	CONCOVID	M	63.5507	Convalescent	-
CON011	CONCOVID	M	77.9945	Convalescent	-
CON012	CONCOVID	M	42.137	Convalescent	-
CON013	CONCOVID	M	53.2767	Convalescent	-
CON014	CONCOVID	M	50.6438	Convalescent	-
CON015	CONCOVID	M	85.5945	Convalescent	-
AZ001	HCW	M	64.6164	ChAdOx-1 S	70	8.73	10.82	763.05	3.28	395.94	8201.83	1.47	1.26	128.35	27.3	7.61	19.78	32.94	50.11	1341.21	30.5	272.53	11830.6	1.71	2.2	10.64	2.32	2.98	132.3
AZ002	HCW	F	63.6301	ChAdOx-1 S	56	1.91	229.71	1.19	0.75	8.16	9.44	2.38	69.69	5.52	1.66	1.96	2.99	2.26	300.53	1.51	0.89	84.99	3.92	1.18	29.46	1.71	1.29	1.48	1.44
AZ003	HCW	M	61.8466	ChAdOx-1 S	56	0.61	151.3	66.01	2.1	45.89	41.72	0.89	5.96	5.04	3.68	94.43	9.76	4.76	262.5	166.01	1.53	14.03	69.39	2.24	5.81	6.08	1.68	23.53	5.67
AZ004	HCW	F	61.6603	ChAdOx-1 S	56	0.95	31.42	29.94	0.75	161.12	4.78	3.25	2.21	3.46	0.85	2.03	49.63	23.78	64.82	99.17	0.89	37.76	56.06	0.97	1.98	1.09	0.94	1.78	1.95
AZ005	HCW	M	63.2384	ChAdOx-1 S	70	0.95	9.22	4840.65	0.66	13.53	4.64	2.19	2.48	7.36	1.6	13.3	2.48	0.89	7.55	4804.7	0.97	119.06	7.48	0.89	1.47	38.49	1.16	4.2	1.12
AZ006	HCW	F	61.4411	ChAdOx-1 S	70	5.91	33.09	65.89	0.4	9.92	903.08	2.37	4.48	4.3	0.83	4.45	3.15	12.46	29.79	34.43	18.4	9.53	1417.87	2.45	13.33	9.92	1.4	3.33	8.73
AZ007	HCW	F	63.9123	ChAdOx-1 S	56	23.71	0.63	22.82	1.04	7.76	83.59	5.74	3.26	7.25	5.07	1.81	1.3	25.18	3.07	16.35	3.45	7.64	83.65	1.67	1.5	1.44	1.71	2.14	8.84
AZ008	HCW	M	62.3315	ChAdOx-1 S	56	4.02	11.11	11.83	5.77	124.61	59.01	4.04	5.08	28.59	2.49	9.66	14.53	5.78	23.6	71.3	17.48	193.05	34.56	1.33	1.62	2.7	7.2	2.9	1.46
AZ009	HCW	F	63.9452	ChAdOx-1 S	56	3.35	62.74	1288.6	0.83	9.47	11593.3	13.74	31.2	7.65	0.93	6.11	35.4	526.94	4230.43	2479.51	27.96	4.24	21727.3	2.29	67.43	36.92	1.74	1.54	333.03
AZ010	HCW	F	61.0849	ChAdOx-1 S	80	0.78	33.44	29.59	5.48	121.08	19.66	8.56	17.08	5.63	4.36	14.51	4.2	19.45	2766.88	20.29	16.31	167.34	138.88	1.62	51.71	2.16	2.57	5.77	5.3
AZ011	HCW	F	62.7096	ChAdOx-1 S	56	1.36	0.67	133.59	1.2	58.03	3.69	0.68	0.57	2.32	0.6	7.12	0.46	20.48	4.26	310.43	4.24	114.93	8.54	1.67	1.07	2.13	1.14	11.29	1.82
AZ012	HCW	F	63.6082	ChAdOx-1 S	56	0.4	39.04	2776.68	0.63	58.16	19.56	1.4	6.26	11.27	4.19	3.82	3.6	20.38	334.92	4104.32	108.27	281.71	265.32	1.21	5.44	79.58	1.24	5.65	3.11
AZ013	HCW	M	65.3726	ChAdOx-1 S	70	0.65	18.79	14.2	2.52	12.08	10.73	2.13	3.07	742.88	2.86	2.83	5.56	2.73	18.22	243.02	9.42	67.9	32.22	1.05	1.03	48.22	2.06	5.73	2.41
AZ014	HCW	M	63.7562	ChAdOx-1 S	56	1.39	21.41	1108.82	1.45	7.62	5.05	1.66	4.42	12.07	1.53	7.27	2.09	1.2	30.81	1995.62	3.44	28.98	5.83	1.23	1.71	18.93	1.09	2.02	0.74
AZ015	HCW	F	62.7918	ChAdOx-1 S	70	0.68	30.08	24.61	2.06	5.31	18.29	2.78	4.01	2.06	3.34	7.55	4.06	22.99	56.13	59.72	31.41	221.72	23.33	1.3	1.49	1.44	3.59	2.01	1.54
J001	HCW	F	38.6329	Ad26.COV2.S	N/A	0.6	5.55	36.96	1.71	21.01	5.78	6.49	1.87	28.63	3.46	7.14	2.03	29.36	23.63	376.48	46.79	83.14	31.82	1.62	1.36	3.56	2.18	2.34	1.06
J002	HCW	M	23.811	Ad26.COV2.S	N/A	29.57	9.13	849.73	0.85	11.78	1219.38	44.76	2.44	17.96	2.93	1.65	7.52	125.79	289.74	812.68	1.17	18.01	2862.6	39.98	3.2	51.25	0.83	1.33	43.61
J003	HCW	M	32.5671	Ad26.COV2.S	N/A	0.64	2.54	11.33	3.53	2981.33	37.88	3.64	8.96	1.11	1.11	4.09	1.06	2.25	1.64	73.87	43.78	3098.89	167.94	1.32	1.18	1.16	1.55	26.75	1.83
J004	HCW	F	24.2055	Ad26.COV2.S	N/A	1.1	16	9675.52	0.47	31.42	7.08	6.36	10.71	56.82	0.98	9.13	4.33	26.82	198.75	32139.3	7.21	125.01	5.55	1.24	3.6	1240.21	1.98	13.18	2.11
J005	HCW	F	20.2493	Ad26.COV2.S	N/A	0.74	4.1	5.3	NT	NT	NT	1.39	1.36	1.69	NT	NT	NT	1.42	2.45	2.55	NT	NT	NT	0.83	1.49	1.05	NT	NT	NT
J006	HCW	F	50.0658	Ad26.COV2.S	N/A	3.67	31.59	15.46	17.97	10.2	6.62	15.11	9.94	17.06	0.95	42.15	3	3.43	24.21	11.72	6.59	1302.18	4.79	2.54	1.7	2.09	2.02	84.24	1.24
J007	HCW	F	44.6603	Ad26.COV2.S	N/A	0.93	14.9	8.07	0.82	10.57	4.58	11.09	9.24	15.25	22.94	4.27	13.11	53.94	90.98	53.42	114.66	11.5	5.8	2.94	14.2	9.62	1.3	3.16	7.07
J008	HCW	F	47.874	Ad26.COV2.S	N/A	0.54	4.21	87.22	0.34	0.77	75.22	0.56	0.59	2.26	0.56	4.58	24.66	9.9	9.29	495.18	0.89	0.89	3218.64	1.08	1.51	6	0.98	1.45	79.7
J009	HCW	F	57.7315	Ad26.COV2.S	N/A	1.27	0.6	0.58	12.48	41.29	4.59	0.81	0.46	0.46	13.56	23.64	1.59	8.34	8.12	6.57	16.53	176.2	20.87	1.69	1.59	1.87	3.09	367.63	1.43
J010	HCW	F	32.5616	Ad26.COV2.S	N/A	1.08	33.86	0.32	2.67	6408.05	9.99	1.23	4.55	0.84	3.02	10.43	22.51	2.11	25.36	0.89	17.65	5895.42	37.31	0.95	1.71	1.34	1.34	40.16	2.47
J011	HCW	F	54.6027	Ad26.COV2.S	N/A	0.85	11.66	4295.73	0.6	143.17	6.32	2.39	1.29	6.91	7.76	1.26	2.09	2.81	14.55	4420.83	1.5	37.14	244.63	1.65	1.37	34.78	1.35	1.89	2.49
J012	HCW	F	38.0164	Ad26.COV2.S	N/A	2.11	4.26	152.6	1.06	9.8	7.71	12.48	3.9	21.77	2.51	11.59	5.38	1.32	4.86	90.48	8.31	81.36	30.83	1.77	0.89	9.61	1.51	7.04	2.2
J013	HCW	F	31.9205	Ad26.COV2.S	N/A	1.74	12.26	109.82	0.82	114.46	0.88	4.39	3.5	5.52	2.5	5.06	20.81	2.16	13.62	72.78	15.56	31.88	18.36	1.54	4.44	8.62	1.37	3.81	2.01
J014	HCW	F	37.9151	Ad26.COV2.S	N/A	1.08	35.35	2320.45	0.53	3.45	8	2.3	2.18	44.07	0.58	2.81	0.62	4.87	158.11	3895.74	15.62	8.42	41.11	1.36	2.2	39.03	1.51	0.82	1.46
J015	HCW	F	57.9233	Ad26.COV2.S	N/A	1.34	16.64	10.03	2.9	50.7	14.14	1.58	6.18	6.59	2.16	4.25	3.43	17.2	44.49	52.36	21.45	77.76	404.29	1.44	2.98	2.08	1.51	2.22	1.73
M001	HCW	F	26.8274	mRNA-1273	32	0.62	3.73	2.84	0.7	3.76	2.14	0.47	0.48	1.24	0.46	0.54	0.93	0.89	0.89	11.49	0.89	0.89	4.73	1.35	1.2	2.07	1.54	1.9	2.43
M002	HCW	F	27.3973	mRNA-1273	25	2.33	145.39	1926.4	NT	NT	NT	3.69	16.64	17.33	NT	NT	NT	9.18	53.77	2345.41	NT	NT	NT	1.58	2.16	22.53	NT	NT	NT
M003	HCW	F	26.4795	mRNA-1273	25	0.87	57.51	924.24	1.13	13.59	66.87	2.93	4.2	26.53	44.49	3.31	38.23	0.89	104.97	1331.45	1.58	10.16	25.09	1.55	1.96	9.38	1.81	1.45	2.78
M004	HCW	F	34.1041	mRNA-1273	25	4.56	714.95	511.44	1	6803.46	0.58	2.72	22.63	29.48	0.86	12.71	0.81	18.49	314.29	364.24	7.82	7913.44	1.37	2.13	13.1	7.93	1.91	172.5	1.79
M005	HCW	F	37.6959	mRNA-1273	25	0.37	22.89	50.12	0.37	2.85	375.87	0.46	1.21	0.76	0.47	0.65	7.7	7.4	9.68	22.2	0.89	9.7	263.07	2.21	1.15	1.6	0.65	1.33	16.62
M006	HCW	F	27.5945	mRNA-1273	28	0.34	17.23	32.24	NT	NT	NT	0.46	1.13	1.29	NT	NT	NT	2.44	17.32	32.97	NT	NT	NT	0.87	1.48	2.04	NT	NT	NT
M007	HCW	F	33.8493	mRNA-1273	28	0.65	14.93	2.59	0.7	396.55	14.53	0.46	12.07	12.62	3.34	2.92	45.86	0.89	59.79	39.15	6.65	67.77	946.87	1.01	3.21	2.23	1.66	4.99	86.2
M008	HCW	F	52.2548	mRNA-1273	25	2.78	202.87	66.42	0.57	6.31	44.28	1	4.81	8.69	6.97	5.83	1.7	8.7	226.82	280.38	126.1	15.15	53.91	2.06	2.27	11.11	2.38	3.47	2.72
M009	HCW	M	29.3836	mRNA-1273	25	1.41	29.41	24.18	1.98	6.4	0.32	19.05	19.18	77.7	24.28	1.64	0.69	4.91	4.81	19.64	35.69	19.99	4.18	1.35	1.99	3.78	1.72	1.52	2.09
M010	HCW	F	57.3041	mRNA-1273	28	4.15	64.28	12524.7	0.95	13.68	6396.05	53.62	335.71	93.8	1.26	1.93	9.47	25.22	112.53	41345.2	8.66	716	9165.72	1.38	2.81	989.44	1.6	1.98	106.11
M011	HCW	F	36.7068	mRNA-1273	36	288.65	1.28	37.64	20.08	388.55	4.53	0.58	1.27	21.56	4.82	3.61	2.38	316.6	5.76	660.14	75.17	53.32	8.41	3.39	2.8	19.92	5.01	1.99	2.65
M012	HCW	F	40.5808	mRNA-1273	25	53.62	344.23	15.71	1.01	7.94	102.18	8.42	80.71	2.91	1.44	3.67	3.86	32.53	317.06	5.55	9.27	45.3	234.5	4.39	17.79	1.94	1.33	1.92	11.56
M013	HCW	M	56.0603	mRNA-1273	25	1.52	83.69	72.75	0.93	1.85	58.75	9.32	7.48	2.85	1.47	12.61	7.38	78.95	133.19	1434.36	10.95	25.27	181.43	1.49	24.16	18.83	1.97	1.88	16.32
M014	HCW	M	40.0137	mRNA-1273	25	12.61	542.74	336.18	7.34	12.31	486.42	8.4	50.81	2.06	2.6	1.09	1.57	50.71	1457.26	543.27	24.26	62.17	860.72	1.84	14.66	5.67	1.42	2.15	9.16
M015	HCW	F	27.9945	mRNA-1273	25	0.52	49.79	30.97	3.03	246.68	164.72	3.54	12.51	10.2	19.43	11.46	4.39	14.98	39.32	18.49	392.53	1010.47	371.19	1.56	2.42	1.71	3.27	14.45	35.83
P001	HCW	F	56.5863	BNT162b2	21	0.83	27.68	42.56	2.21	0.33	75.76	0.87	2.3	5.35	3.94	0.72	2.59	4.12	6.1	82.02	6.5	1.23	382.5	1.24	1.62	2.43	1.63	1.35	3.21
P002	HCW	M	48.7452	BNT162b2	21
P003	HCW	F	63.3123	BNT162b2	25
P004	HCW	M	45.9425	BNT162b2	35	0.69	1.18	16.52	0.82	1.04	0.72	0.46	0.55	1.1	1.09	15.54	0.46	106.01	87.02	191.87	1.04	76.57	15.15	0.98	0.76	2.65	1.45	1.36	0.7
P005	HCW	M	33.337	BNT162b2	21	4.9	17.42	226.51	0.92	6.83	0.51	2.89	17.24	63.38	0.67	10.79	2.84	670.52	635.48	11164.6	51.15	4.97	0.89	1.95	10.92	246.09	1	1.99	1.46
P006	HCW	F	31.0301	BNT162b2	21
P007	HCW	F	56.4438	BNT162b2	21	2.39	3.55	1.45	3.09	1.28	337.14	0.91	8.99	0.88	10.21	8.18	5	1.96	7.8	1.51	112.01	1.7	695.2	1.58	1.66	0.97	2.3	2.12	15.75
P008	HCW	F	53.4877	BNT162b2	21
P009	HCW	F	30.2959	BNT162b2	23
P010	HCW	F	52.3178	BNT162b2	35	1.06	33.32	41.58	2.8	3.25	2.86	14.62	3.71	2.05	1.3	42.08	8.96	64.38	8094.08	1503.32	40.98	21.11	5.3	1.77	4.23	2.47	1.47	2.17	1.62
P011	HCW	M	39.7233	BNT162b2	22
P012	HCW	F	38.2849	BNT162b2	21	3.03	54.05	45.79	NT	NT	NT	19.43	22.02	25.85	NT	NT	NT	82.19	154.56	193.53	NT	NT	NT	2.57	7.27	4.86	NT	NT	NT
P013	HCW	F	35.6548	BNT162b2	24	1.49	32.81	21.27	NT	NT	NT	9.68	15.57	13.04	NT	NT	NT	31.15	84.03	66.36	NT	NT	NT	1.37	3.93	2.11	NT	NT	NT
P014	HCW	F	44.5233	BNT162b2	35
P015	HCW	F	45.8685	BNT162b2	23
MMP001	HCWboost	F	26.4795	mRNA1273 / BNT162b2 boost	214
MMP002	HCWboost	F	40.5808	mRNA1273 / BNT162b2 boost	215
MMP003	HCWboost	F	37.6959	mRNA1273 / BNT162b2 boost	214
MMP004	HCWboost	M	29.3836	mRNA1273 / BNT162b2 boost	214
MMP005	HCWboost	M	40.0137	mRNA1273 / BNT162b2 boost	219
MMP006	HCWboost	F	27.5945	mRNA1273 / BNT162b2 boost	210
MMP007	HCWboost	F	27.9945	mRNA1273 / BNT162b2 boost	215
MMP008	HCWboost	F	26.8274	mRNA1273 / BNT162b2 boost	219
MMP009	HCWboost	F	52.2548	mRNA1273 / BNT162b2 boost	214
JP001	SWITCH	M	57.1178	Ad26.COV2.S / BNT162b2boost	88
JP002	SWITCH	F	27.0986	Ad26.COV2.S / BNT162b2boost	94
JP003	SWITCH	F	28.0986	Ad26.COV2.S / BNT162b2boost	79
JP004	SWITCH	M	26.0986	Ad26.COV2.S / BNT162b2boost	88
JP005	SWITCH	M	30.1014	Ad26.COV2.S / BNT162b2boost	88
JP006	SWITCH	F	32.1014	Ad26.COV2.S / BNT162b2boost	94
JP007	SWITCH	F	43.1096	Ad26.COV2.S / BNT162b2boost	94
JP008	SWITCH	F	58.1205	Ad26.COV2.S / BNT162b2boost	88
JP009	SWITCH	M	39.1068	Ad26.COV2.S / BNT162b2boost	82
JP010	SWITCH	F	44.1096	Ad26.COV2.S / BNT162b2boost	88
JP011	SWITCH	F	38.5945	Ad26.COV2.S / BNT162b2boost	79
JP012	SWITCH	F	28.789	Ad26.COV2.S / BNT162b2boost	85
JP013	SWITCH	F	49.7068	Ad26.COV2.S / BNT162b2boost	79
JP014	SWITCH	F	37.1205	Ad26.COV2.S / BNT162b2boost	79
JP015	SWITCH	M	28.411	Ad26.COV2.S / BNT162b2boost	79
